# Supplementary material for: Consideration of a Liquid Mutation-Accumulation Experiment to Measure Mutation Rates by Successive Serial Dilution
Source: Genome Biol Evol. 2025 Mar 15;17(4):evaf049. doi: 10.1093/gbe/evaf049 (PMC11973482; doi:10.1093/gbe/evaf049)
Supplement: evaf049_Supplementary_Data [file evaf049_supplementary_data.zip]

Archive with 3 entries (3 files):
- 2024-04-02_mutation_counts_indel_merge.txt
- 2024-05-04_LvP_GBE_perline_mut_indel_supplemental.xlsx
- Supplemental_serial_diilution_strategy_LvP.png
