# Supplementary material for: Consideration of a Liquid Mutation-Accumulation Experiment to Measure Mutation Rates by Successive Serial Dilution
Source: Genome Biol Evol. 2025 Mar 15;17(4):evaf049. doi: 10.1093/gbe/evaf049 (PMC11973482; doi:10.1093/gbe/evaf049)
Supplement: evaf049_Supplementary_Data [file evaf049_supplementary_data.zip › 2024-04-02_mutation_counts_indel_merge.txt]

Line	indel	snps	sum(snp + indel)	gen	bps rate/site/gen	indel rate/site/gen	Norm-fitness	fitnesschange	changefitness/mut		fitness/mut group mean	group std dev	group SEM	low	high				liquid vs ancestor		1	3	5	7	9	11	13	15
L01:	24	86	110	29.9	3.10E-08	8.65E-09	0.95637977	-0.04362023	-0.000396548		-0.000849493	0.001121999	0.0002805	-0.001129993	-0.000568994						2	4	6	8	10	12	14	16
L02:	17	81	98	29.9	2.92E-08	6.12E-09	0.943402778	-0.056597222	-0.000577523
L03:	15	63	78	29.9	2.27E-08	5.40E-09	1.120517092	0.120517092	0.001545091										plate vs ancestor		25	27	29	31	33	35	37	39
L04:	5	60	65	29.9	2.16E-08	1.80E-09	0.838010574	-0.161989426	-0.002492145		-0.000849493										26	28	30	32	34	36	38	40
L05:	23	96	119	29.9	3.46E-08	8.29E-09	0.849878154	-0.150121846	-0.001261528
L06:	28	155	183	29.9	5.58E-08	1.01E-08	0.905794868	-0.094205132	-0.000514782
L07:	21	79	100	29.9	2.85E-08	7.57E-09	1.001822633	0.001822633	1.82E-05
L08:	13	50	63	29.9	1.80E-08	4.68E-09	0.938730958	-0.061269042	-0.000972524
L09:	17	53	70	29.9	1.91E-08	6.12E-09	0.838447603	-0.161552397	-0.002307891
L10:	20	75	95	29.9	2.70E-08	7.21E-09	1.003995959	0.003995959	4.21E-05
L11:	19	80	99	29.9	2.88E-08	6.85E-09	0.912805632	-0.087194368	-0.000880751
L12:	21	77	98	29.9	2.77E-08	7.57E-09	0.886373626	-0.113626374	-0.001159453
L13:	20	68	88	29.9	2.45E-08	7.21E-09	0.847682661	-0.152317339	-0.001730879
L14:	15	44	59	29.9	1.59E-08	5.40E-09	0.843610278	-0.156389722	-0.002650673
L15:	8	77	85	29.9	2.77E-08	2.88E-09	1.050439134	0.050439134	0.000593402
L16:	18	85	103	29.9	3.06E-08	6.48E-09	0.912864243	-0.087135757	-0.000845978
P25:	9	86	95	26.9	3.44E-08	3.60E-09	0.722117517	-0.277882483	-0.002925079		-0.000786654	0.001029666	0.000265859	-0.001052512	-0.000520795
P26:	14	65	79	26.9	2.60E-08	5.61E-09	0.98150291	-0.01849709	-0.00023414
P27:	14	87	101	26.9	3.48E-08	5.61E-09	0.954332843	-0.045667157	-0.00045215
P28:	15	97	112	26.9	3.88E-08	6.01E-09	0.8609375	-0.1390625	-0.001241629
P29:	10	65	75	26.9	2.60E-08	4.00E-09	1.003426966	0.003426966	4.57E-05
P30:	15	87	102	26.9	3.48E-08	6.01E-09	0.929188904	-0.070811096	-0.000694226
P31:	8	88	96	26.9	3.52E-08	3.20E-09	1.002543522	0.002543522	2.65E-05
P32:	10	50	60	26.9	2.00E-08	4.00E-09	0.917761844	-0.082238156	-0.001370636
P33:	14	90	104	26.9	3.60E-08	5.61E-09	0.93825863	-0.06174137	-0.000593667
P34:	13	60	73	26.9	2.40E-08	5.21E-09	1.018589922	0.018589922	0.000254656
P35:	15	106	121	26.9	4.24E-08	6.01E-09	0.91657856	-0.08342144	-0.000689433
P36:	10	63	73	26.9	2.52E-08	4.00E-09	0.798849036	-0.201150964	-0.002755493
P37:	0	0	0	26.9	0.00E+00	0.00E+00	0.819934504	-0.180065496
P38:	7	54	61	26.9	2.16E-08	2.80E-09	0.999784002	-0.000215998	-3.54E-06
P39:	13	76	89	26.9	3.04E-08	5.21E-09	0.853914911	-0.146085089	-0.001641405
P40:	17	76	93	26.9	3.04E-08	6.81E-09	1.044151885	0.044151885	0.000474751
					9.11E-09	2.08E-09	standard deviation L
					1.00E-08	1.69E-09	standard deviation P
