# Supplementary material for: Consideration of a Liquid Mutation-Accumulation Experiment to Measure Mutation Rates by Successive Serial Dilution
Source: Genome Biol Evol. 2025 Mar 15;17(4):evaf049. doi: 10.1093/gbe/evaf049 (PMC11973482; doi:10.1093/gbe/evaf049)
Supplement: evaf049_Supplementary_Data [file evaf049_supplementary_data.zip › 2024-05-04_LvP_GBE_perline_mut_indel_supplemental.xlsx]

## Sheet: BPS
Base-Pair substitution rate per line.
Line	indel	snps	gen	bps rate/site/gen	indel rate/site/gen
L01:	24	86	29.9	3.1e-08	8.65e-09
L02:	17	81	29.9	2.92e-08	6.12e-09
L03:	15	63	29.9	2.27e-08	5.4e-09
L04:	5	60	29.9	2.16e-08	1.8e-09
L05:	23	96	29.9	3.46e-08	8.29e-09
L06:	28	155	29.9	5.58e-08	1.01e-08
L07:	21	79	29.9	2.85e-08	7.57e-09
L08:	13	50	29.9	1.8e-08	4.68e-09
L09:	17	53	29.9	1.91e-08	6.12e-09
L10:	20	75	29.9	2.7e-08	7.21e-09
L11:	19	80	29.9	2.88e-08	6.85e-09
L12:	21	77	29.9	2.77e-08	7.57e-09
L13:	20	68	29.9	2.45e-08	7.21e-09
L14:	15	44	29.9	1.59e-08	5.4e-09
L15:	8	77	29.9	2.77e-08	2.88e-09
L16:	18	85	29.9	3.06e-08	6.48e-09
P25:	9	86	26.9	3.44e-08	3.6e-09
P26:	14	65	26.9	2.6e-08	5.61e-09
P27:	14	87	26.9	3.48e-08	5.61e-09
P28:	15	97	26.9	3.88e-08	6.01e-09
P29:	10	65	26.9	2.6e-08	4e-09
P30:	15	87	26.9	3.48e-08	6.01e-09
P31:	8	88	26.9	3.52e-08	3.2e-09
P32:	10	50	26.9	2e-08	4e-09
P33:	14	90	26.9	3.6e-08	5.61e-09
P34:	13	60	26.9	2.4e-08	5.21e-09
P35:	15	106	26.9	4.24e-08	6.01e-09
P36:	10	63	26.9	2.52e-08	4e-09
P37:	0	0	26.9	0	0
P38:	7	54	26.9	2.16e-08	2.8e-09
P39:	13	76	26.9	3.04e-08	5.21e-09
P40:	17	76	26.9	3.04e-08	6.81e-09
				9.11e-09	2.08e-09	standard deviation L
				9.99982e-09	1.69265e-09	standard deviation P
